# Supplementary material for: The Shh Topological Domain Facilitates the Action of Remote Enhancers by Reducing the Effects of Genomic Distances
Source: Dev Cell. 2016 Dec 5;39(5):529–43. doi: 10.1016/j.devcel.2016.10.015 (PMC5142843; doi:10.1016/j.devcel.2016.10.015)
Supplement: Table S1. List of Insertions of the Reporter Sensor within and around the Shh Locus, Related to Figure 1 [file mmc2.xls]

## Sheet: Table S1 formatted
Name	Tracer ID	chr	position mm9	orientation loxP	stage assessed if F0 (all others at stages E10.5-E13.5)	expression pattern / type	# of transgenic embryos assayed				transposon type	parental insertion	first description of insertion
							E10.5	E11.5	E12.5	E13.5
ShhSB1-500kb	ShhSB1-500kb	chr5	28219381	plus		negative	12	9	5	7	SB8	ShhSB1	Symmons et al 2014
ShhSB1-500kb.2	ShhSB1-500kb.2	chr5	28220146	minus		negative	8	7 (a)	-	13 (a)	SB8	ShhSB1-500kb	Symmons et al 2014
207770e1	207770e1	chr5	28432692	minus	E13	En2-Cnpy1	-	-	-	1	SB8	ShhSB2-330kb.2	Symmons et al 2014
ShhSB2-330kb	ShhSB2-330kb	chr5	28453839	plus		En2-Cnpy1	11	7	8	13	SB8	ShhSB2	this work
ShhSB2-330kb.2	ShhSB2-330kb.2	chr5	28456657	plus		En2-Cnpy1	6	3	5	5	SB8	ShhSB2-330kb	this work
198124e6	198124e6	chr5	28595800	minus	E13	En2-Cnpy1	-	-	-	1	SB8	ShhSB1-7c	Symmons et al 2014
207078e6	207078e6	chr5	28690653	plus	E12	negative	-	-	1	-	SB8	ShhSB2-90kb	Symmons et al 2014
206437e1	206437e1	chr5	28691581	plus	E11.5	negative	-	1	-	-	SB8	ShhSB2-90kb	Symmons et al 2014
ShhSB2-90kb	ShhSB2-90kb	chr5	28692346	minus		negative	7	4	9 (a)	-	SB8	ShhSB2	Symmons et al 2014
ShhSB1-70kb	ShhSB1-70kb	chr5	28714636	plus		negative	3	1	-	2	SB8	197908	this work
ShhSB1-53kb	ShhSB1-53kb	chr5	28729765	plus		negative	4(a)	2(a)			SB8	ShhSB1-10kb	this work
ShhSB1-33kb	ShhSB1-33kb	chr5	28749533	minus		Shh (ZPA only)	6	4	4	3	SB8	ShhSB1-7a	Symmons et al 2014
203881e12	203881e12	chr5	28749674	minus	E11.5	Shh (ZPA only)	-	1	-	-	SB8	ShhSB1-33kb	Symmons et al 2014
ShhSB1-14kb	ShhSB1-14kb	chr5	28762726	minus		negative	2	2	1	3	SB8	ShhSB1-10kb	this work
ShhSB1-10kb	ShhSB1-10kb	chr5	28766875	plus		Shh (ZPA only)	4(a)	6(a)	2	1	SB8	ShhSB1-33kb	this work
ShhSB1-7aE12-8	ShhSB1-7aE12-8	chr5	28787709	minus	E12	Shh	-	-	1	-	SB8	ShhSB1-7a	Symmons et al 2014
ShhSB2-2.1	ShhSB2-2a	chr5	28948195	plus		Shh	3(a)	3(a)	4	2	SB8	ShhSB2-4a	this work
178338a-252	178338a-252	chr5	28993084	plus	E12	Shh (ZPA only)	-	-	1	-	SB9	178338a	Symmons et al 2014
204846e8	204846e8	chr5	29077184	minus	E12	negative	-	-	1	-	SB8	ShhSB1-8c	Symmons et al 2014
ShhSB2-4.1	ShhSB2-4a	chr5	29089727	minus		Shh	3	4	3	3	SB8	ShhSB2	this work
ShhSB2-4.2	ShhSB2-4c	chr5	29092719	plus		Shh	2	2	3	-	SB8	ShhSB2-4a	this work
ShhSB2-4.3	ShhSB2-4b	chr5	29094638	plus		negative	12(a)	9(a)	2	1	SB8	ShhSB2-4a	this work
	5300e9	chr5	29154319	plus	E13	not analyzed	NA				SB8	ShhSB1-5b	this work
ShhSB1-5.1	ShhSB1-5b	chr5	29159936	plus		Shh					SB8	ShhSB1	this work
203880e5	203880e5	chr5	29171252	plus	E12.5	Shh	-	-	1	-	SB8	ShhSB1-8b	Symmons et al 2014
ShhSB1-5.2	ShhSB1-5a	chr5	29208077	plus		negative (very faint ZPA on some embryos)	4	16 (b)	5	6	SB8	ShhSB1	Symmons et al 2014
201506e6	201506e6	chr5	29209269	minus	E11.5	Shh (only veT)	-	1	-	-	SB8	ShhSB1-6a	Symmons et al 2014
	194199	chr5	29233687	minus	not analyzed		NA				SB8	ShhSB1	this work
ShhSB2-6.1	ShhSB2-6b	chr5	29260046	plus		Shh	5	17 (a)	11	7	SB8	ShhSB2	Symmons et al 2014
	007561	chr5	29268279	minus	not analyzed		NA				SB8	ShhSB1-5b	this work
ShhSB1-6.2	ShhSB1-6a	chr5	29297175	plus		negative	7	2	5	-	SB8	ShhSB1-7c	Symmons et al 2014
ShhSB1-6.3	ShhSB1-6c	chr5	29312187	plus			2	2	3	-	SB8	ShhSB1-10kb	this work
	007915	chr5	29380699	plus	not analyzed		NA				SB8	ShhSB2	this work
ShhSB1-7.1	ShhSB1-7b	chr5	29390735	minus		negative	4	7	7	7	SB8	ShhSB1	Symmons et al 2014
203463e7	203463e7	chr5	29403806	plus	E10	Shh	1	-	-	-	SB8	ShhSB1-7g	Symmons et al 2014
ShhSB1-7.2	ShhSB1-7g	chr5	29405415	minus		Shh	4	11 (a)	5	2	SB8	ShhSB1	Symmons et al 2014
	ShhSB1-7j	chr5	29412817	minus	not analyzed		NA				SB8	ShhSB1-33kb	this work
	205381	chr5	29413406		not analyzed		NA				SB8	ShhSB1	this work
ShhSB1	ShhSB1	chr5	29413901	minus		Shh	8	18 (a)	9 (a)	8	SB8	targeted ES cells	Symmons et al 2014
ShhSB1-7.3	ShhSB1-7e	chr5	29415027	plus		Shh	2	5	7	5	SB8	ShhSB1	Symmons et al 2014
ShhSB1-7.4	ShhSB1-7c	chr5	29415912	plus		Shh	4	3	4 (c)	6	SB8	ShhSB1	Symmons et al 2014
	007559	chr5	29417596	plus	not analyzed		NA				SB8	ShhSB1-5b	this work
ShhSB1-7.5	ShhSB1-7f	chr5	29420191	plus		Shh	9	5	5	3	SB8	ShhSB1-7c	Symmons et al 2014
ShhSB1-7.6	ShhSB1-7d	chr5	29430394	minus		negative	7	5	7	6	SB8	ShhSB1	Symmons et al 2014
ShhSB1-7.7	ShhSB1-7h	chr5	29445731	plus		Shh	2	1	3	2	SB8	ShhSB1	Symmons et al 2014
	204945	chr5	29448553	plus	not analyzed		NA				SB8	8a/7a	this work
ShhSB1-7.8	ShhSB1-7a	chr5	29449937	minus		Shh	4	8 (a)	4	9	SB8	ShhSB1	Symmons et al 2014
206843e3	206843e3	chr5	29451881	minus	E10.5	Shh	1	-	-	-	SB8	ShhSB1	Symmons et al 2014
206842e5	206842e5	chr5	29452662	minus	E10	Shh	1	-	-	-	SB8	ShhSB1	Symmons et al 2014
ShhSB1-8.1	ShhSB1-8c	chr5	29463020	plus		Shh	4	6	3 (a)	6	SB8	ShhSB1	Symmons et al 2014
206844e9	206844e9	chr5	29466562	plus	E13	Shh	-	-	-	1	SB8	ShhSB2-8b	Symmons et al 2014
ShhSB1-8.2	ShhSB1-8a	chr5	29467666	plus		Shh	7	2 (d)	4	7	SB8	ShhSB1	Symmons et al 2014
ShhSB1-8.3	ShhSB2-8b	chr5	29470352	plus		Shh	8	5 (a)	7 (a)	4	SB8	ShhSB2-330kb	Symmons et al 2014
206844e12	206844e12	chr5	29473391	minus	E13	Shh	-	-	-	1	SB8	ShhSB2-8b	Symmons et al 2014
ShhSb1-8.4	ShhSB1-8d	chr5	29477945	plus	E11.5	Shh	-	3	-	-	SB8	ShhSB1-7c	this work
ShhSb1-7aE10-6	ShhSB1-7aE10-6	chr5	29533044	plus	E10.5	Shh	1	-	-	-	SB8	ShhSB1-7a	Symmons et al 2014
ShhSB1-9.2	017019e6	chr5	29547184	plus	E11.5	Shh	-	1	-	-	SB8	ShhSB2-ZRS+150kb	this work
ShhSB1-9.1	ShhSB2-9a	chr5	29550146	plus		Shh	8	9 (a)	5	7	SB8	ShhSB2	Symmons et al 2014
ShhSB2-ZRS+100kb	ShhSB2-ZRS+100kb	chr5	29736910	plus		negative	4	10	8	6	SB8	ShhSB2	Symmons et al 2014
ShhSB2-ZRS+150kb	ShhSB2-ZRS+150kb	chr5	29794017	plus		negative (weak pancreas)	4	3	1	2	SB8	ShhSB2	this work
ShhSB2-ZRS+152kb	ShhSB2-ZRS+152kb	chr5	29796528	plus		negative	-	2	1	-	SB8	ZRS+150kb	this work
ShhSB2	ShhSB2	chr5	29854584	minus		negative	4	4	5	7	SB8	targeted ES cells	this work
	194905	chr5	29856139	minus	not analyzed		NA				SB8	ShhSB2	this work
198584	198584	chr5	29856852	plus	E11.5	other	-	1	-	-	SB8	ShhSB2	Symmons et al 2014
204843e9	204843e9	chr5	29923780	plus	E10.5	other	1	-	-	-	SB8	ShhSB2-8b	Symmons et al 2014
208522e4	208522e4	chr5	29983931	minus	E11.5	other	-	1	-	-	SB8	ShhSB1-500kb	Symmons et al 2014
201506e8	201506e8	chr5	30047360	minus	E11.5	negative	-	1	-	-	SB8	ShhSB1-6a	Symmons et al 2014
206843e9	206843e9	chr5	30145380	plus	E11.5	negative	-	1	-	-	SB8	ShhSB1	Symmons et al 2014
(a) embryos from multiple litters
(b) very weak staining was observed in the ZPA of some embryos after prolonged storage at 4ºC. This staining was confirmed in repeated experiments.
(c) could confirm limb staining in 3 out of 4 embryos, because limb of 4th embryo was accidentally removed
(d) 1 out of 3 PCR-positive embryos was considerably smaller than the others and showed no lacZ staining
