# Supplementary material for: The Shh Topological Domain Facilitates the Action of Remote Enhancers by Reducing the Effects of Genomic Distances
Source: Dev Cell. 2016 Dec 5;39(5):529–43. doi: 10.1016/j.devcel.2016.10.015 (PMC5142843; doi:10.1016/j.devcel.2016.10.015)
Supplement: Table S2. Comparison of Responsiveness to the ZRS and Genomic Properties, Related to Figure 2 [file mmc3.xlsx]

## Sheet: Sheet1
Name	chr	position mm9	orientation loxP	expression in ZPA (E11-12)	distance to ZRS	4C-ZRS- read_counts	4C-ZRS-HitP 51_10	DHS - limb E11.5	H3K27ac_FL105	H3K27me3_FL105	H3K27ac_FL115	distance to LINE	distance to SINE	distance to SINE-B2
ShhSB2-90kb	chr5	28692346	minus	0	-949 kb	219	0.127451	9.47	0.1	0.07	0.13	7606	15	42
ShhSB1-70kb	chr5	28714636	plus	0	-927 kb	357.5	0.245098	52.29	0.07	0.05	0.18	3968	532	532
ShhSB1-53kb	chr5	28729765	plus	0	-912 kb	1000.5	0.264706	12.98	0.09	0.07	0.12	2797	252	5026
ShhSB1-14kb	chr5	28762726	minus	0	-879 kb	281.5	0.147059	7	0.03	0.03	0.07	875	4265	13652
204846e8	chr5	29077184	minus	0	-565 kb	430.5	0.117647	4.3	0.02	0.05	0.04	11	2518	30031
ShhSB2-4.3	chr5	29094638	plus	0	-547 kb	446	0.147059	13.22	0.06	0.07	0.13	1378	1012	47485
ShhSB1-5.2	chr5	29208077	plus	0	-434 kb	443	0.0882353	8.08	0.09	0.05	0.06	727	392	2460
ShhSB1-6.2	chr5	29297175	plus	0	-345 kb	470.5	0.196078	9.06	0.07	0.08	0.09	1669	9	10757
ShhSB1-7.1	chr5	29390735	minus	0	-251 kb	306.5	0.117647	14.84	0.08	0.06	0.09	896	1534	11955
ShhSB1-7.6	chr5	29430394	minus	0	-211 kb	420	0.215686	9.42	0.02	0.1	0.09	67	2830	20872
ShhSB2-ZRS+100kb	chr5	29736910	plus	0	94 kb	447	0.186275	7.79	0.02	0.07	0.04	492	950	950
ShhSB2-ZRS+150kb	chr5	29794017	plus	0	151 kb	292.5	0.22549	58.39	0.05	0.27	0.02	2815	1293	1293
ShhSB2-ZRS+152kb	chr5	29796528	plus	0	154 kb	262.5	0.245098	45.68	0.07	0.36	0.01	304	73	73
ShhSB2	chr5	29854584	minus	0	212 kb	474.5	0.186275	12.3	0.06	0.12	0.05	7543	1995	2310
ShhSB1-10kb	chr5	28766875	plus	1	-875 kb	299.5	0.147059	10.49	0.07	0.07	0.1	570	116	9503
ShhSB2-2.1	chr5	28948195	plus	1	-694 kb	267	0.0686275	10.55	0.05	0.13	0.11	4516	1200	1200
178338a-252	chr5	28993084	plus	1	-649 kb	994	0.147059	8.14	0.01	0.1	0.06	2670	745	745
ShhSB2-4.1	chr5	29089727	minus	1	-552 kb	100	0.107843	14.49	0.11	0.06	0.06	423	1020	42574
ShhSB2-4.2	chr5	29092719	plus	1	-549 kb	318.5	0.137255	7.21	0.05	0.07	0.09	1996	462	45566
201506e6	chr5	29209269	minus	1	-432 kb	454	0.0686275	11.65	0.1	0.1	0.08	1919	696	1268
ShhSB2-6.1	chr5	29260046	plus	1	-382 kb	295	0.137255	6.7	0.06	0.11	0.08	4030	909	8483
ShhSB1-6.3	chr5	29312187	plus	1	-330 kb	511	0.186275	9.95	0.07	0.08	0.08	4839	26	26
ShhSB1-7.7	chr5	29445731	plus	1	-196 kb	753.5	0.215686	12.45	0.08	0.07	0.1	45	1076	6074
ShhSB1-7.8	chr5	29449937	minus	1	-192 kb	110	0.205882	6.2	0.04	0.02	0.03	338	1868	1868
ShhSb1-7aE10-6	chr5	29533044	plus	1	-109 kb	536	0.333333	16.72	0.07	0.06	0.08	2622	73	73
ShhSB1-9.1	chr5	29550146	plus	1	-92 kb	1201	0.362745	14.57	0.05	0.1	0.12	2852	880	4823
ShhSB1-33kb	chr5	28749533	minus	2	-892 kb	812	0.27451	13.84	0.09	0.03	0.08	2179	1571	12767
ShhSB1-7aE12-8	chr5	28787709	minus	2	-854 kb	970	0.509804	57.52	0.07	0.42	0.06	13540	5719	5719
ShhSB1-5.1	chr5	29159936	plus	2	-482 kb	286.5	0.176471	8.97	0.09	0.08	0.12	351	3800	22421
ShhSB1-7.2	chr5	29405415	minus	2	-236 kb	108	0.137255	3.54	0.05	0.02	0.04	477	2516	2516
ShhSB1	chr5	29413901	minus	2	-228 kb	628	0.245098	13.6	0.03	0.08	0.1	4194	4379	4379
ShhSB1-7.3	chr5	29415027	plus	2	-227 kb	766.5	0.27451	11.69	0.07	0.09	0.06	4414	5505	5505
ShhSB1-7.4	chr5	29415912	plus	2	-226 kb	747.5	0.284314	8.36	0.08	0.07	0.12	3529	6390	6390
ShhSB1-7.5	chr5	29420191	plus	2	-222 kb	488	0.245098	7.77	0.09	0.05	0.05	216	7231	10669
206843e3	chr5	29451881	minus	2	-190 kb	687.5	0.196078	10.58	0.06	0.06	0.07	108	76	76
ShhSB1-8.1	chr5	29463020	plus	2	-179 kb	807	0.303922	12.38	0.02	0.06	0.05	216	367	367
ShhSB1-8.2	chr5	29467666	plus	2	-174 kb	276	0.343137	11.59	0.03	0.05	0.09	359	835	4202
ShhSB1-8.3	chr5	29470352	plus	2	-171 kb	504.5	0.313725	13.59	0.04	0.06	0.07	3045	741	6604
ShhSb1-8.4	chr5	29477945	plus	2	-164 kb	451	0.186275	19.96	0.03	0.09	0.09	1209	68	780
								ENCODE-WashU	GSM759864-65	GSM759866-67	GSM875385
