# Supplementary material for: The Shh Topological Domain Facilitates the Action of Remote Enhancers by Reducing the Effects of Genomic Distances
Source: Dev Cell. 2016 Dec 5;39(5):529–43. doi: 10.1016/j.devcel.2016.10.015 (PMC5142843; doi:10.1016/j.devcel.2016.10.015)
Supplement: Table S3. List of Primer Sequences, Related to Experimental Procedures [file mmc4.xls]

## Sheet: Table S3
Supplemental Table 3 (related to Experimental Procedures). Primer sequences used for experiments.
primer name	sequence 5'->3'	purpose
primers for targeting constructs
ShhSB1_LeftHomologyArm_s	ATTAGTCGACTACGTAACCAGAGTGGAAAGGCAGAGAC	cloning of homology arm corresponding to chr5:29,410,542‐29,413,901
ShhSB1_LeftHomologyArm_as	ATTACCGCGGATAATCTCGAGCTGCTGATGGACAAGTATGTGCTGG
ShhSB1_RightHomologyArm_s	TAATGTCGACTCCGCGGTGTGGACAGTGAACTTTGCACCAGG	cloning of homology arm corresponding to chr5:29,413,902‐29,419,273
ShhSB1_RightHomologyArm_as	ATTACGGCCGTACGTACATCTGGGTGGATCTTATGCTGTG
ShhSB2_LeftHomologyArm_s	ATTAGTCGACTACGTAGGCCACTTGTTTCTGGAAAGGT	cloning of homology arm corresponding to chr5:29,848,614‐29,854,582
ShhSB2_LeftHomologyArm_as	ATTACCGCGGATAATCTCGAGGCCAAAATTGGAAGTAGGTGTAGG
ShhSB2_RightHomologyArm_s	TAATGTCGACTCCGCGGCCCATTGTAGGCAAGAGAGGTTC	cloning of homology arm corresponding to chr5:29,854,583‐29,857,983
ShhSB2_RightHomologyArm_as	ATTACGGCCGTACGTACACCATTGCTTAGATACCCTTGCTC
Z2D_longArm_s	GAAGCGGCCGCGGCGCGCCGTATACTAATGTTCAGAGTGGCTAGCC	cloning of homology arm corresponding to chr5:29,635,613-29,641,241
Z2D_longArm_as	GAACTCGAGGGCCCATGCAATGCAGGAACTCAGGGGAACTG
Z2D_shortArm_s	GAATCTAGACCCGGGTGCCCTCTGGAGTTCATTATGAAA	cloning of homology arm corresponding to chr5:29,642,424-29,644,929
Z2D_shortArm_as	GAAGCGGCCGCGTCGACGTGTAGGGTTGGTAAAGATCTTTCC
Z2D_DachEnhancer_s	ATCGGATCCTTTTTCATTCTTGTGGATGGTGTAG	cloning of Dach enhancer (chr14: 97,485,490‐97,486,674)
Z2D_DachEnhancer_as	GAATCTAGATATCGTAAGAGGTAGTGTATGGGCAG
primers for Southern probes
ShhSB1_SouthernProbe_Left_s	GGAGCACTTCTTGAGTTAAT	Southern probe to verify correct targeting, in combination with XbaI digest
ShhSB1_SouthernProbe_Left_as	GGAAAAATACAACAGGAAGAAGGC
ShhSB2_SouthernProbe_Left_s	CTCCAAATACCCAGCAATCC	Southern probe to verify correct targeting, in combination with BamHI digest
ShhSB2_SouthernProbe_Left_as	CTGACCATGAAGCTGACCTT
ShhSB2_SouthernProbe_Right_s	CATGTGGCTTGGATTGTGTG	Southern probe to verify correct targeting, in combination with BglI digest
ShhSB2_SouthernProbe_Right_as	GAGAAAATCTGGGGAATGGC
lentiWPRE5´	cccgtatggctttcattttctcc	Southern probe to verify correct targeting, in combination with MbiI
lentiWPRE3´rev	aaggaaggtccgctggattgag
Z2D_SouthernProbe_s	CTGTGTTTTCCAAAGGTTTTAGGC	Southern probe to verify correct targeting, in combination with MbiI
Z2D_SouthernProbe_as	GCTCTAGGTTGCTGAGACACTTCA
ShhSB1_LongRangePCR_Left_s	TACAAAACAGTGAATGACCCAG	long-range PCR verification of correct targeting
ShhSB1_LongRangePCR_Left_as	TACAAAACAGTGAATGACCCAG
ShhSB1_LongRangePCR_Right_s	TTGAGGGGACGACGACAGTATC	long-range PCR verification of correct targeting
ShhSB1_LongRangePCR_Right_as	AGCCATCCCCTTACCATGATCCA
ShhSB2_LongRangePCR_right_s	CCACTGAGGGGCACGCGTCATGG	long-range PCR verification of correct targeting
ShhSB2_LongRangePCR_right_as	CCACAATGTCACACAATCCAAGCC
Z2D_LongRangePCR_s	ACCCGGTAGAATTTCGACGACCTGC	long-range PCR verification of correct targeting
Z2D_LongRangePCR_as	TCATTGTATGTAGCTATGGACTTCACCAA
Z2D_LongRangePCR2_s	GCCTGCTGAAAGGAGAATTGGAAC	long-range PCR verification of correct targeting
Z2D_LongRangePCR2_as	GAGTGTTTCTGCACCTACCGTTTC
primers for genotyping
primers for genotyping specific individual insertions can be accessed in the TRACER database
ShhSB2_L_s	CTGCAGGCTAGAAGCAAATG
ShhSB2_L_as	AGGTCACTCCTCCAACCTCTAGAA
ShhSB2_R_s	GAATGGGACCAAGGATTGTT
ShhSB2_R_as	CGCTACCATTACCAGTTGGTCTG
SB8_s	TTTCATCACATTCCCAGTGGGTC
SB8_as	GGTCGCTACCATTACCAGTTGG
Prm_s	TCCTGAAGCAGCACCTGAAGAC
Prm_as	CCCTGAAAACTTTGCCCCCTCC
HprtCre_s	TGCTGTTTCACTGGTTGTGCGGCG
HprtCre_as	TGCCTTCTCTACACCTGCGGTGCT
del(Shh‐LacZ)_s	AAACTACAGGCTCCATCCTCGTG
del(Shh‐LacZ)_as	CCTGTTGTTACTGCATCCCTTCCATC
Z2D_s	CATGGTACTAAGAAGGTGGCAAC
Z2D_as	GGATTTAAGGTGGGTGAGAAAAGAC
primers for genotyping rearrangements (bolds are used for routine checks)
del(5-8)_LongRangePCR_s	TGTTCGTGTGAAGCCTGTGT
del(5-8)_LongRangePCR_as	GCTTTACCCAATTTCGACAG
del(5-8)_GenoPCR_5_Presence_s	TGTTCGTGTGAAGCCTGTGT
del(5-8)_GenoPCR_5_Presence_as	AAGTAGATGTCCTAACTGACTTGC
del(5-8)_GenoPCR_5_Absence_s	TCCTAACTGACCTAAGACAGG
del(5-8)_GenoPCR_5_Absence_as	GCATTTTATCTCTCCCCATTAG
del(5-8)_GenoPCR_8_Presence_s	TCCTAACTGACCTAAGACAGG
del(5-8)_GenoPCR_8_Presence_as	GCTTTACCCAATTTCGACAG
del(5-8)_GenoPCR_8_Absence_s	GTTCCAATCCCTGTACATAGA
del(5-8)_GenoPCR_8_Absence_as	AAGTAGATGTCCTAACTGACTTGC
dup(5-8)_LongRangePCR_s	GTTCCAATCCCTGTACATAGA
dup(5-8)_LongRangePCR_as	GCATTTTATCTCTCCCCATTAG
dup(5-8)_GenoPCR_5_Presence_s	TCCTAACTGACCTAAGACAGG
dup(5-8)_GenoPCR_5_Presence_as	GCATTTTATCTCTCCCCATTAG
dup(5-8)_GenoPCR_5_Absence_s	TGTTCGTGTGAAGCCTGTGT
dup(5-8)_GenoPCR_5_Absence_as	AAGTAGATGTCCTAACTGACTTGC
dup(5-8)_GenoPCR_8_Presence_s	GTTCCAATCCCTGTACATAGA
dup(5-8)_GenoPCR_8_Presence_as	AAGTAGATGTCCTAACTGACTTGC
dup(5-8)_GenoPCR_8_Absence_s	TCCTAACTGACCTAAGACAGG
dup(5-8)_GenoPCR_8_Absence_as	GCTTTACCCAATTTCGACAG
del(C1-Z)_LongRangePCR_s	CACATAGAAAATGCACTCCAGC
del(C1-Z)_LongRangePCR_as	GGATTTAAGGTGGGTGAGAAAAGAC
del(C1-Z)_GenoPCR_C1_Presence_s	CACATAGAAAATGCACTCCAGC
del(C1-Z)_GenoPCR_C1_Presence_as	TCCTAACTGACCTAAGACAGG
del(C1-Z)_GenoPCR_C1_Absence_s	AAGTAGATGTCCTAACTGACTTGC
del(C1-Z)_GenoPCR_C1_Absence_as	CATGGATGTGGAGCGCAGATATCA
del(C1-Z)_GenoPCR_Z_Presence_s	CGTTGTAAAACGACGGGATC
del(C1-Z)_GenoPCR_Z_Presence_as	GGATTTAAGGTGGGTGAGAAAAGAC
dup(C1-Z)_GenoPCR_C1_Presence_s	AAGTAGATGTCCTAACTGACTTGC
dup(C1-Z)_GenoPCR_C1_Presence_as	CATGGATGTGGAGCGCAGATATCA
dup(C1-Z)_GenoPCR_C1_Absence_s	CACATAGAAAATGCACTCCAGC
dup(C1-Z)_GenoPCR_C1_Absence_as	TCCTAACTGACCTAAGACAGG
dup(C1-Z)_GenoPCR_Z_Presence_s	CATGGTACTAAGAAGGTGGCAAC
dup(C1-Z)_GenoPCR_Z_Presence_as	CATGGATGTGGAGCGCAGATATCA
del(-90kb-C2)_LongRangePCR_s	CACCAGACTGAGCAAGTACTA
del(-90kb-C2)_LongRangePCR_as	AGGTCACTCCTCCAACCTCTAGAA
del(-90kb-C2)_GenoPCR_-90kb_Presence_s	CACCAGACTGAGCAAGTACTA
del(-90kb-C2)_GenoPCR_-90kb_Presence_as	TCCTAACTGACCTAAGACAGG
del(-90kb-C2)_GenoPCR_-90kb_Absence_s	AAGTAGATGTCCTAACTGACTTGC
del(-90kb-C2)_GenoPCR_-90kb_Absence_as	GCAGCCTGTGTGTATCTAAC
del(-90kb-C2)_GenoPCR_C2_Presence_s	CTGCAGGCTAGAAGCAAATG
del(-90kb-C2)_GenoPCR_C2_Presence_as	AGGTCACTCCTCCAACCTCTAGAA
Inv(6-C2)_LongRangePCR_s	TATGCCCACCACTTACAGAACC
Inv(6-C2)_LongRangePCR_as	AGGTCACTCCTCCAACCTCTAGAA
Inv(6-C2)_GenoPCR_6_Left_s	CCCTGACACTCACCATCTTA
Inv(6-C2)_GenoPCR_6_Left_as	AAGTAGATGTCCTAACTGACTTGC
Inv(6-C2)_GenoPCR_6_Right_s	TCCTAACTGACCTAAGACAGG
Inv(6-C2)_GenoPCR_6_Right_as	TATGCCCACCACTTACAGAACC
Inv(6-C2)_GenoPCR_C2_Presence_s	CTGCAGGCTAGAAGCAAATG
Inv(6-C2)_GenoPCR_C2_Presence_as	AGGTCACTCCTCCAACCTCTAGAA
Inv(6-C2)_GenoPCR_C2_Absence_s	CCCTGACACTCACCATCTTA
Inv(6-C2)_GenoPCR_C2_Absence_as	CTGCAGGCTAGAAGCAAATG
Inv(4-C2)_LongRangePCR_s	GAGACAGGTGTGAAAGGATTG
Inv(4-C2)_LongRangePCR_as	AGGTCACTCCTCCAACCTCTAGAA
Inv(4-C2)_GenoPCR_4_Left_s	GTTCTTGGAAACAGCCTGAG
Inv(4-C2)_GenoPCR_4_Left_as	AAGTAGATGTCCTAACTGACTTGC
Inv(4-C2)_GenoPCR_4_Right_s	TCCTAACTGACCTAAGACAGG
Inv(4-C2)_GenoPCR_4_Right_as	GAGACAGGTGTGAAAGGATTG
Inv(4-C2)_GenoPCR_C2_Presence_s	CTGCAGGCTAGAAGCAAATG
Inv(4-C2)_GenoPCR_C2_Presence_as	AGGTCACTCCTCCAACCTCTAGAA
Inv(4-C2)_GenoPCR_C2_Absence_s	GTTCTTGGAAACAGCCTGAG
Inv(4-C2)_GenoPCR_C2_Absence_as	CTGCAGGCTAGAAGCAAATG
Inv(2-C2)_LongRangePCR_s	TGAGTATGGTTGTGTGCGAG
Inv(2-C2)_LongRangePCR_as	AGGTCACTCCTCCAACCTCTAGAA
Inv(2-C2)_GenoPCR_2_Left_s	AGTTCTCTGCAGTTTGGCTG
Inv(2-C2)_GenoPCR_2_Left_as	AAGTAGATGTCCTAACTGACTTGC
Inv(2-C2)_GenoPCR_2_Right_s	TCCTAACTGACCTAAGACAGG
Inv(2-C2)_GenoPCR_2_Right_as	TGAGTATGGTTGTGTGCGAG
Inv(2-C2)_GenoPCR_C2_Presence_s	CTGCAGGCTAGAAGCAAATG
Inv(2-C2)_GenoPCR_C2_Presence_as	AGGTCACTCCTCCAACCTCTAGAA
Inv(2-C2)_GenoPCR_C2_Absence_s	AGTTCTCTGCAGTTTGGCTG
Inv(2-C2)_GenoPCR_C2_Absence_as	CTGCAGGCTAGAAGCAAATG
Inv(-330-C2)_LongRangePCR_s	ACCCCTCTTCACACTCTGCCAAT
Inv(-330-C2)_LongRangePCR_as	AGGTCACTCCTCCAACCTCTAGAA
Inv(-330-C2)_GenoPCR_-330_Left_s	CTGCTCCACACACTTGCAAACA
Inv(-330-C2)_GenoPCR_-330_Left_as	AAGTAGATGTCCTAACTGACTTGC
Inv(-330-C2)_GenoPCR_-330_Right_s	TCCTAACTGACCTAAGACAGG
Inv(-330-C2)_GenoPCR_-330_Right_as	ACCCCTCTTCACACTCTGCCAAT
Inv(-330-C2)_GenoPCR_C2_Presence_s	CTGCAGGCTAGAAGCAAATG
Inv(-330-C2)_GenoPCR_C2_Presence_as	AGGTCACTCCTCCAACCTCTAGAA
Inv(-330-C2)_GenoPCR_C2_Absence_s	CTGCTCCACACACTTGCAAACA
Inv(-330-C2)_GenoPCR_C2_Absence_as	CTGCAGGCTAGAAGCAAATG
Inv(-500-C1)_LongRangePCR_Left_s	CTTGTCTTGGTTCTGCAATGGG
Inv(-500-C1)_LongRangePCR_Left_as	CACATAGAAAATGCACTCCAGC
Inv(-500-C1)_LongRangePCR_Right_s	CTATCCCCAAAGTCATCACC
Inv(-500-C1)_LongRangePCR_Right_as	CATGGATGTGGAGCGCAGATATCA
Inv(-500-C1)_GenoPCR_-500_Left_s	CTTGTCTTGGTTCTGCAATGGG
Inv(-500-C1)_GenoPCR_-500_Left_as	AAGTAGATGTCCTAACTGACTTGC
Inv(-500-C1)_GenoPCR_-500_Right_s	TCCTAACTGACCTAAGACAGG
Inv(-500-C1)_GenoPCR_-500_Right_as	CTATCCCCAAAGTCATCACC
Inv(-500-C1)_GenoPCR_C1_Left_s	CACATAGAAAATGCACTCCAGC
Inv(-500-C1)_GenoPCR_C1_Left_as	TCCTAACTGACCTAAGACAGG
Inv(-500-C1)_GenoPCR_C1_Right_s	AAGTAGATGTCCTAACTGACTTGC
Inv(-500-C1)_GenoPCR_C1_Right_as	CATGGATGTGGAGCGCAGATATCA
primers for qPCR
Shh_qPCR_1_s	CCCCAATTACAACCCCGACATC
Shh_qPCR_1_as	GGCATTTAACTTGTCTTTGCACCTCTG
Shh_qPCR_2_s	ACTCCGATGTGTTCCGTTACCA
Shh_qPCR_2_as	TATATAACCTTGCCTGCCGCTG
Rbm33_qPCR_s	CAACAGTGGAGGTGGTGGAGATGG
Rbm33_qPCR_as	GCTGGCCTTCTGTGTGAGAAAAG
Rnf32_qpCR_s	TTCAGCAGCTAGATGAAAGGTGTGG
Rnf32_qPCR_as	TGGAGTCAGGCAGATGGAACATTCA
Nom1_qPCR_s	AATCCTGAGCCTGTGGAAAAACTGA
Nom1_qPCR_as	ACCCCACAATCCACCAGCGA
Lmbr1_qPCR_s	TCTGCTTTGCCTGTGATGTCCAGA
Lmbr1_qPCR_as	CCCAGCCAATTAAATCTTCCAAAGTCT
Gli1_qPCR_s	GAGCCTTACTTGGACATTCACAAAC
Gli1_qPCR_as	CCCAATAGCCCACCGTTCCT
Gli3_qPCR_s	GGCCGTTACCATTATGATCCATCTCC
Gli3_qPCR_as	GCAAGTCTGGATACGTCGGGCTAC
Ptch_qPCR_s	GGTGTACTGATGCTTGCAGGG
Ptch_qPCR_as	GCAGCAGAACCAGTCCATTGAGAAC
primers for 4C
Shh_4C_NlaIII_DpnII_frag28804_read	CCACCTGCTACTCACTCATG
Shh_4C_NlaIII_DpnII_frag28804_as	CACCTCTAACCCCAACTACT
Shh_4C_NlaIII_DpnII_frag28806_read	TTTGCAGCCTGGATGATC
Shh_4C_NlaIII_DpnII_frag28806_as	CTGAGACTGTAGAGCCTA
ZRS_4C_NlaIII_DpnII_read	GTGCTCTATACATCCCCATG
ZRS_4C_NlaIII_DpnII_as	GGCAGGGACAAGTTCAACAA
Rnf32_4C_NlaIII_DpnII_read	GTAGCTGACAGTGAATCATG
Rnf32_4C_NlaIII_DpnII_as	TTGCCAAGATAAGACGAAAT
Rbm33_4C_NlaIII_DpnII_read	CATTTGGTTCACCTCTCATG
Rbm33_TAD_4C_NlaIII_DpnII_as	CTGCCCTTATGGCTTTACTA
